# Supplementary material for: The Pathogenic Bacteria of Deep Neck Infection in Patients with Type 1 Diabetes, Type 2 Diabetes, and Without Diabetes from Chang Gung Research Database
Source: Microorganisms. 2021 Sep 29;9(10):2059. doi: 10.3390/microorganisms9102059 (PMC8537061; doi:10.3390/microorganisms9102059)
Supplement: Supplementary file 1 [file microorganisms-09-02059-s001.zip]

Archive with 1 entries (1 files):
- microorganisms-1379144-supplementary.pdf
